# Supplementary material for: Logical-continuous modelling of post-translationally regulated bistability of curli fiber expression in Escherichia coli
Source: BMC Syst Biol. 2015 Jul 23;9:39. doi: 10.1186/s12918-015-0183-x (PMC4511525; doi:10.1186/s12918-015-0183-x)
Supplement: Additional file 3 — This.csv file contains the identified parameter sets used for the stochastic modelling of curli regulation in E. coli . [file 12918_2015_183_MOESM3_ESM.csv]

YciRtot	YdaMtot	Ki_YegE	Km_YhjH	Km_YciR	Kd_YciR	Kd_YdaM	Kd_polymer_YdaM	Vmax1	Vmax2	k_YdaMact	k_YciRact	k_yciRde	k_ydaMde
736.8	966.61	2196.1	1218.9	631.06	942.12	743.47	349.25	252.81	1204.1	1318.5	2.1082	1210.3	664.56
632.98	785.84	3062.2	589.29	557.64	828.37	520.1	236.8	403.61	1351	1988.4	3.8117	1278.8	693.87
815.18	856.35	1870	783.1	753.29	1005.4	1001.2	277.44	354.61	1052.9	1854	4.89	1030.2	569.6
691.18	842.67	2086	743.91	779.65	675.09	417.88	227.11	216.46	1010.7	1198.8	2.3634	1382.5	737.14
806.45	1042.5	3009	285.67	949.24	765.78	406.29	262.11	357.16	871.38	1858.3	3.518	1686.6	815.59
761.69	586.2	2943.7	336.79	661.49	1200.2	663.6	215.19	293.96	418.02	1409.3	2.3804	1490.9	598.71
823.11	979.08	3517.8	970.09	809.9	937.77	832.53	301.82	245.7	828.13	1764.2	4.7341	1624.4	808.84
823.15	641.51	2144.9	925.4	731.66	905.06	807.39	231.97	301.55	655.78	2118.1	2.8411	1061.3	695.32
788.67	639.87	2263.8	709.32	658.31	1005.8	780.44	267.94	271	921.05	2077	3.2748	1355.8	493.53
951.78	1214.3	2591.4	545.05	784.68	976.87	629.86	286.54	259.21	1383	1879.2	3.1933	1083.7	491.04
209.53	146.02	2098.2	1624.3	784.36	1477.4	162.43	6.3782	528.03	2129.5	2246.5	16.523	543.94	2373.8
219.55	131.27	1402.8	1635.4	969.41	1285	121.95	5.4847	707.34	2960	2900.6	23.687	585.82	2087.9
355.57	188.98	1384.8	1709.9	780.99	2519.8	133.48	5.0917	496.09	1611.1	1535.6	7.0382	842.66	2140.6
214.13	275.1	1738.9	1011.3	435.75	1809.4	71.067	7.445	257.44	1709.4	2273.8	18.879	763.77	1345.9
204.93	140.93	1117.4	891.53	794.53	2097	169.35	7.1936	665.14	1479	1964.9	16.527	690.35	1987.2
199.26	166.49	2499.1	1526.4	614.15	2239.5	150.88	7.5359	677.11	1920.8	2443	21.047	668.54	1810
186.95	236.38	2130.5	1613.6	792.98	1976.9	140.02	8.6236	403.05	1133.5	2122.2	21.408	697.47	2427.5
155.76	132.38	1383.9	1662.7	741.5	1627.8	144.1	8.5637	464.41	2033.1	1629.5	14.149	719.42	2169.9
158.77	154.54	2038.4	1200.3	754.02	2906.3	144.96	8.3604	570.62	1444.4	2289.9	22.68	647.49	1633.7
216.47	250.02	2018.9	1224	646.51	2069.9	93.618	8.2621	600.59	2062.1	2344.5	21.238	782.77	1628.4
264.12	161.81	2231.7	382.25	984.16	1248.8	148.55	7.7418	772.76	1627.2	2038	11.878	872.75	2537.5
293.79	190.4	2061.2	59.422	640.24	1108.5	236.08	14.085	1123.9	1323.8	2075.1	21.143	1681.1	2167.5
199.6	161.28	2455.9	1346	684.54	2063.5	253.61	45.369	406.37	1446.8	2223.1	13.836	959.61	632.08
270.07	218.7	3239.3	1245.9	615.44	1752.8	259.62	39.508	238.53	1116.7	2291.6	27.646	1122.8	426.98
148.83	232.7	1872.8	936.01	595.04	2387.3	185.83	45.152	562.31	973.05	1962.5	18.841	747.48	699.31
327.86	227.76	2294	888.6	654.48	977.53	248.3	48.389	227.41	801.91	1844.8	20.543	1313.8	445.62
157.36	136.78	1502.5	830.72	514.49	2335.3	219.5	46.754	281.97	647.82	1990.8	17.546	895.57	336.67
241.59	221.03	1828.7	746.22	421.12	1799.1	226.26	36.208	260.16	982.03	2047	22.004	1392.6	506.15
160.21	144.01	2834.9	1188.2	948.54	684.14	185.78	19.466	146.39	1644.5	1028.5	21.442	1162.9	1704.4
117.72	135.62	2857.7	1235.4	753.13	381.23	131.68	43.883	169.12	1320	1246.3	21.254	1649.1	1486.8
245.39	169.23	3845.1	1118.4	654.2	701.73	193	32.248	196.54	1856.8	1332.7	9.9019	2256.8	1787.1
224.91	370.84	1611	305.35	968.84	1022.9	147.29	43.953	200.94	498.51	1154.2	10.327	1458.9	1648.1
350.35	354.45	1321.8	1263	997.72	1520	212.35	188.12	122.02	1212.2	1660.6	10.505	1413.9	128.19
187.58	139.38	86.808	2089.5	777.04	1148.3	104.27	23.225	748.88	1994.6	2236.1	31.679	1232.1	574.03
177.74	168.65	82.823	2674	917.96	1583.1	118.57	44.159	714.56	1099.6	2155	26.02	1292	428.76
224.78	133.19	50.809	2130.2	973.03	1205.1	154.75	25.881	1197.3	828.56	2512.1	25.469	1231.4	738.03
154.01	112.09	204.32	441.36	740.77	1019.8	63.483	17.617	717.03	478.22	2066.6	15.918	545.04	488
183	125.36	263.54	363.99	637	745.19	104.41	24.795	522.82	391.56	1537.4	10.327	557.05	548.13
140.83	135.61	245.96	452.48	746.17	1014.7	101.2	23.871	1025.6	603.38	2447.1	19.734	423.75	607.2
146.94	152.88	179.39	314.55	688.19	862.85	148.83	20.749	1055.4	362.48	2367.2	20.603	305.01	865.67
129.1	169.26	185.16	483.08	691.07	940.53	126.35	26.367	661.16	518.76	1592.8	14.828	487.14	967.54
184.07	199.16	140.21	428.02	510.62	978.44	143.57	24.298	889.85	493.17	2010.7	16.15	497.13	809.32
154.68	277.29	3651.5	1466.4	583.79	2039.6	141.05	34.247	196.23	1355	1329.4	11.476	678.15	748.36
217.53	293.48	3233.7	1437.5	992.37	2256.5	106.43	22.922	189.29	1137.9	1332.2	9.0652	789.14	873.47
232.38	196.18	2806.4	1518.9	959.19	1802.8	203.6	29.44	218.65	1532.2	1703.3	10.766	921.98	872.03
253.82	274.95	3910.9	1202.1	906.34	2826.2	225.25	32.346	235.66	1143.4	1472.9	8.0772	768.26	819.21
310.17	203.14	2690.1	1885	545.77	1347.7	139.4	32.359	316.68	1704.8	1845.1	7.8175	1175.4	608.86
281.72	337.26	2996.6	925.52	786.7	2334.5	132.04	22.167	196.29	1290.5	1907.5	10.713	596.42	681.66
345.84	344.15	2721.5	1692.7	999.25	2164.2	165.27	26.203	288.92	1319.6	1885.9	12.056	1062	993.24
257.24	378.02	2720.1	1333.6	817.43	2498.8	128.91	25.406	145.56	1203.2	1359.6	8.8823	750.09	750.44
228	231.99	2640	1421.4	908.73	2083.2	172.72	25.33	115.63	1756.6	1298.7	8.3761	909.18	881.6
208.85	281.37	3160.6	1828.7	650.5	1475.2	166.01	39.149	236.85	1933.4	993.45	7.1157	730.87	713.41
213.07	281.15	2849.4	1115.7	902.17	1544.8	226	24.913	271.81	1716.8	1352.9	10.789	635.51	1331.6
368.17	280.77	3715	1476.3	845.99	1336.7	156.2	23.592	166	1235.7	1260.9	7.7508	624.91	610.49
313.62	398.67	2760.7	1381.1	889.24	1715.4	126.4	32.532	252.22	1005	1531.9	11.083	716.65	634.34
199.08	291.71	3843.5	878.08	874.51	1546.9	118.93	38.654	239.76	936.62	956.22	8.77	889.84	704.18
371.64	365.15	2447.3	1782.9	507.95	2431.5	160.02	36.351	104.5	1255.1	1615.7	7.6484	735.85	373.66
278.75	263.38	1167.5	1263.3	646.04	1716.8	145.55	25.346	255.73	1029.9	1806.3	8.9404	791.99	824.34
233.39	303.27	3257.7	1507.2	779.1	1577.6	130.61	24.139	233.22	1199.1	1046.1	6.6994	729.59	1104.3
306.69	331.23	1869.3	1406.5	712.96	2397.1	135.4	20.851	201.7	1549.8	1652.7	7.4227	883.11	950.48
257.51	248.03	1493.6	1705.7	856.31	1143.6	167.53	40.643	231.92	1518.5	1437.5	8.9957	979.84	745.97
244.37	270.63	2118.2	664.49	642.9	1991.2	200.64	26.2	220.7	1199.6	1483.4	9.0076	634.24	695.82
263.95	248.25	2290.1	1125.3	891.71	1824.5	163.4	26.997	185.71	1840.1	1554.2	8.5388	661.75	566.66
280.24	251.84	3343.5	2172.3	740.31	2746.8	157.88	19.156	307.33	1348	2225.8	10.376	648.02	822.72
317.73	378.59	3036.8	1430	997.8	965.19	159.44	31.076	193.74	1381.2	1494.2	8.8316	767.37	1175.3
245.24	293.04	1768.2	1744	833.98	1622.6	204.49	25.843	123.8	1238.3	1484.1	9.4906	460.67	879.77
342.88	187.68	2540.1	1954	964.94	1852.6	175.64	19.329	265	1963.8	1593.7	7.3359	873.65	753.97
279.07	439.97	2736.9	1631.3	915.81	2223.9	194.28	31.576	235.73	1590.9	1926.1	11.077	573.39	987.09
377.41	314.97	2431.9	1415.7	963.95	1442	220.99	37.014	274.72	1008.2	1634.6	8.978	736.87	714.29
214.69	306.78	2527.6	1052	732.07	1622.8	153.75	28.291	312.15	1665.4	1466.9	10.631	879.54	1157.9
303.64	353.55	2018.2	1155.9	817.72	1783.9	117.43	22.557	229.89	1609.6	1475.2	7.4096	746.06	825.55
330.42	264.36	1577.4	1991.8	959.11	1701.2	177.68	25.885	146.1	1673.2	1091.6	6.3173	914.2	751.98
259.96	390.72	3218.5	942.15	944.7	1577.7	134.81	43.663	211.37	1237.3	1658	8.7818	764.02	742.33
211.34	419.75	2543.8	1154.1	584.35	2330.7	154.59	24.49	258.42	1702.5	1429.3	8.9567	599.19	1097.7
322.9	276.37	3390.2	1908.5	597.48	2515	152.89	25.699	159.31	1739.4	1654.5	8.4554	981.29	543.23
323.17	250.83	3333.8	1144.8	913.56	2226.7	117.2	14.81	239.29	1231.8	1880.3	10.252	836.5	873.33
235.74	352.01	2175.1	1903.2	992	1680	138.69	35.702	205.45	1488.2	1762.1	10.152	588.84	821.75
271.4	247.22	2669.3	1210.8	812.93	1465.6	148.71	32.682	244.51	1314.4	2013.7	11.395	899.07	693.76
243.01	326.91	2701.7	1440.7	623.56	1643.8	116.59	39.891	165.06	1297.1	1331.1	6.6595	699.69	533
365.18	287.26	1559.6	1202.8	991.65	1780.5	156.25	18.848	227.26	1811.8	2138.8	9.0813	671.05	839.81
253.93	234.78	1570.8	1637.5	717.29	1130.3	132.32	38.097	170.78	1256.2	1302.5	7.9107	833.79	578.4
314.16	315.46	3175.4	917.58	650.42	1340.5	117.75	32.281	170.98	1684.7	1928.6	7.4676	1108.5	753.12
266.99	370.08	1758.5	1198.7	839.42	2413.4	140.07	27.526	142.77	1789.9	1719.7	9.6897	760.25	755.5
243.7	266.93	2316.4	1119.9	757.42	1819.1	201.2	29.436	175.2	898.52	1242.5	7.7136	676.96	788.3
260.23	261.9	2908.7	1727.8	837.2	1986.9	219.38	37.921	211.4	1211.5	1267.9	6.5235	731.92	706.63
297.29	291.71	997.55	1142.6	600.29	1488.9	181.82	34.479	292.18	1031.5	1727.6	7.1733	883.98	866.42
255.26	268.37	3455.9	1650.2	963.05	2106.9	170.22	31.01	251.66	1227.7	1672.3	9.7879	708.43	708.59
331.57	396.6	2132.9	904.23	701.32	2018.1	161.27	20.679	232.45	1622.7	1652.1	7.5924	871.8	1075.5
247.9	358.91	3068.6	1715.8	881.56	2285.5	220.5	39.228	235.75	1505.5	1073.4	8.3219	999.84	1040.9
285.25	283.49	2232.4	930.69	868.86	2485	196.85	27.516	257.09	1249.5	2067.6	10.33	868.06	884.39
259.53	363.42	2955.4	1076.7	423.5	1438.5	183.36	40.147	279.76	1375.7	1992	12.807	963.87	757.46
291.81	327.7	2851.1	1000.6	979.28	2520.6	182.8	20.831	180.99	1553.5	1845.4	10.323	782.66	1088
326.74	223.95	4185.1	1551.1	958.27	2032.7	205.79	29.435	253.08	1922	2018.4	10.362	794.44	563.36
244.38	234.94	1209.8	1118.9	772.38	2256.1	147.46	20.741	282.79	2161.9	1643.7	8.9223	807.12	730.3
268.72	298.31	3599.6	1566.9	948.68	1555.8	131.77	25.888	196.45	1047	1504.5	10.027	654.5	765.16
298.53	279.42	1410.3	958.74	930.8	926.45	110.05	25.031	225.42	1077.8	1832.5	8.3273	794.69	1066.4
237.8	175.83	2217.8	1239.3	680.47	2515	170.25	22.217	296.92	1283.7	1316.9	8.1295	665.59	546.62
220.3	186.69	2644.3	1287.9	700.8	1838.8	176.43	23.452	333.31	1341.3	1830.7	12.317	978.52	955.44
301.54	209.45	2904.1	1112.1	803.67	2209.4	234.83	24.445	192.8	1222.9	1489.8	7.2539	754.17	701.25
240.6	380.79	2074.2	1245.3	928.33	2104.7	179.51	37.714	234.1	1283.5	1493.4	12.944	911.94	937.83
256.37	276.93	2985.4	1833.6	990.49	1756.2	134.23	21.251	274.21	808.96	1554.4	9.1499	483.98	929.76
323.85	488.21	3545.2	1611.9	863.51	1949.7	165.65	34.83	312.58	1655.6	1453.3	6.8347	832.35	1121.3
311.69	386.56	1632.3	1313.6	939.64	1546.6	157.94	25.465	226.38	1373	1650.9	9.7323	673.25	1003
290.67	331.08	3977.4	998.18	622.99	1691.2	218.47	43.019	180.47	1140	1191.5	7.9475	1027.1	706.07
276.38	339.92	1655.7	1514.3	987.28	1875.4	204.74	37.075	247.03	1173.1	1286.7	7.6614	967.84	1107.5
346.94	341.66	2334.8	1567.6	744.72	1281.7	193.49	24.695	224.88	1484.6	1517.7	9.6933	848.84	1110.4
257.53	180.8	3300.9	451.91	930.45	903.51	195.83	26.077	258.62	1121.4	1235	7.2605	648.69	766.95
285.42	301.15	2418.1	1363.9	747.16	2123.9	225.15	25.142	163.94	1034.8	1242.5	6.9657	478.02	745.53
238.31	319.48	2095.7	1237.6	780.68	2094.4	187.02	28.632	243.73	1124	1617.9	9.4811	613.24	894.52
352.27	276.74	2291.5	1409.9	549.1	1447.3	200.87	44.553	294.48	1435.7	2343.8	8.1427	732.54	509.83
216.17	356.48	3841.3	1139.6	867.79	2625	221.29	44.116	296.8	1780.7	1304.7	10.854	728.8	698.98
305.9	341.28	2737.9	1200.5	848.61	2086.2	168.22	26.559	267.81	1338.9	1999.6	9.6821	538.12	710.59
262.48	316.26	2884.4	1057.5	985.62	957.52	150.34	35.836	259.88	1713.6	1115.9	8.0193	845.27	943.62
287.59	301.33	2120.2	1173.1	249.5	2093.2	184.81	21.466	146.83	2292.5	1681.1	6.6894	1009.5	850.1
145.74	376.38	2847.4	718.83	747.78	1353.5	107.81	36.616	228.23	552.3	829.52	9.3456	581.35	1013.2
306.55	289.33	4229.8	1413.8	824.88	2243.7	151.47	23.401	194.65	1530.9	1403.1	8.1967	798.38	702.48
206.85	423.57	2454.1	1405.4	737.54	1783.7	122.22	41.407	184.08	1387.6	1129.1	8.135	860.06	786.28
299.85	275.61	3011.4	1546.7	826.06	1595.5	177.46	39.072	285.86	1105.2	1580.5	7.4169	960.37	845.92
322.61	258.87	2533.3	1812.5	732.89	1889.6	205.88	22.98	261.51	1031.3	1607.7	9.9373	917.98	949.24
280.37	225	2993.2	1428.9	761.77	775.3	232.58	36.103	270.19	1862.3	1425.7	9.9075	666.01	810.01
236.49	354.73	2726.2	1195	847.19	2091	131.35	28.581	200.32	1274.7	1888.1	10.583	745.57	989.67
289.58	361.3	3934.6	865.43	932.84	1220.2	197.13	42.27	210.12	1408.3	1495.4	9.3263	630.09	683.24
285.47	302.28	2859.7	1464.7	630.58	1819.8	101.19	26.258	263.05	1202.8	1523.9	8.7238	749.21	549.98
357.89	307.74	4176.7	1568.6	858.08	2107.8	237.38	30.347	240.24	1884.8	1399.4	7.547	686.16	657.25
230.64	253.41	2765	1485.9	521.52	1799.4	136.18	29.252	275.6	1384.1	1660.8	9.13	1009	855.26
213.42	346.82	2771	1465.3	728.73	1886	90.069	22.32	175.04	1195.4	1685.3	10.84	668.1	912.57
381.94	314.34	2143.1	1208	962.03	783.79	109.21	23.202	238.42	1788.7	1502.4	9.4499	903.37	857.17
313.86	257.08	3897.7	590.35	932.22	2164.1	241.74	26.728	210.19	1923.4	1708.9	7.3599	794.89	734.51
290.32	332.46	3682.2	1630.9	805.75	1914.7	143.98	40.102	242.87	1482.3	1620.7	10.073	818.6	506.96
302.72	191.21	3364.6	1990.8	835.27	1564.5	183.51	34.244	236.89	1139.6	1740	8.9915	656.39	437.99
299.02	321.06	3564	1369	828.67	1529.1	189.57	41.066	214.64	1699.1	1273.2	5.9641	1156	894.59
360.82	271.24	2798.2	717.54	438.11	1598.9	181.81	16.575	219.49	1171.4	1701.7	8.4182	859.01	906.15
240.12	239.78	3906.2	1561.8	546.39	1190.9	187.53	27.62	289.09	1508.2	1401.1	10.102	653.23	857.58
225.57	279.79	3823.8	1321.6	656.75	1844.3	139.76	27.258	225.58	1121.9	1560.2	11.054	898.37	910.43
235.44	272.57	2642.3	952.84	622.48	1267.7	272.77	24.635	234.18	1252.6	1483.7	9.7051	499.29	1306.5
359.83	213.56	3426.7	2156.6	899.16	733.01	212.47	34.536	218.56	1553.8	1543.2	7.3538	653.9	737.84
306.17	263.8	3125.2	636.16	707.33	1187.2	164.13	30.187	281.44	879.99	1239.7	6.4951	822.54	824.75
318.43	245.25	3487.4	1418.2	808.94	1205.6	122.29	24.227	99.992	1821.4	1137.8	6.1015	779.19	574.49
309.19	307.4	2054.2	1963.4	549.49	1587.8	142.21	23.68	212.44	1172.6	1268.3	6.2735	895.39	962.4
277.87	337.7	3564.1	1801.7	713.37	1422.4	235.73	39.013	300.26	1776.3	1551.2	9.0075	509.75	777.32
220.34	273.02	2945.8	1583.4	715.98	1646.9	207.11	31.618	135.85	953.95	1398.2	13.776	529.65	638.94
382.3	312.5	3357.6	1221.1	850.57	1585.7	154.34	27.172	185.38	1759.2	1423.4	10.597	1137	637.54
251.84	377.46	2955.8	1722.2	823.6	1685	131.6	26.082	146.01	1967	1325.5	8.4275	815.93	976.82
231.88	236.8	3018.6	1263.6	858.72	1718.2	168.15	26.688	195.19	953.71	1406.2	10.043	782.94	848.8
233.41	269.52	2608.2	1191.2	709.15	2546.1	164.66	29.418	300.06	1036.6	1465.2	8.9648	1007.4	905.21
252.57	209.66	2326.2	1272.1	993.52	2129.2	160.93	32.888	236.77	1630.5	1586.7	10.813	1065.9	570.81
312.49	298	2405.2	1150.8	767.3	1311	139.58	27.104	208.01	1177.4	1400.1	9.39	1077.4	850.51
290.44	294.01	2673.8	2005.8	902.24	1585.8	202.17	31.946	234.96	1210.6	1810.7	9.9002	715.63	920.17
320.62	306.59	2032.9	1397.7	923.72	1953.1	177.95	38.792	229.48	980.62	1412.8	9.2324	985.73	607.6
317.36	361.93	3676.6	2024.6	951.21	2002.6	161.88	34.885	384.25	1790.2	1794.8	9.4462	750.08	768.31
281.71	367.36	1651.9	1113.2	906.35	685.23	139.78	39.167	237.97	1713.9	1502	10.242	822.86	982.97
263.81	333.73	4363.9	1309.5	908.76	2291.7	153.04	27.058	164.95	1203	1398.1	7.1815	769.15	937.16
362.01	400.41	3578.2	1426.5	971.54	2108.1	145.87	21.816	295.75	1197.4	2188	8.5862	845.26	1288.1
222.21	294.85	4736	1546	720.83	1275.6	170.97	28.699	210.92	1230.7	1385.1	11.479	809.29	1076.6
225.75	333.87	2129.3	1282.1	861.7	1897.4	203.57	40.342	138.67	2048.3	1413.9	8.126	790.35	811.41
267.81	379.89	2053.5	1556.1	964.35	898.65	188.18	45.304	293.97	1327.3	1554.6	10.276	552.51	988.87
108.8	147.25	117.37	1174.6	806.59	1600.9	89.091	11.146	516.51	764.01	1174.5	18.298	839.65	1706.7
819.37	1076.6	116.02	1270.7	930.37	784.89	449.73	63.487	503.47	1109.1	1942.8	10.67	1563.9	2184.7
268.18	196.77	2639.7	694.24	830.61	717.2	131.96	48.826	128.45	357.53	1550.5	16.302	739.84	270.41
144.34	193.42	2013.5	1013.4	462.3	889.75	83.493	41.612	103.38	301.21	1508.5	22.755	537.19	227.43
132.27	210.82	1345.4	916.51	579.25	512.95	136.46	60.172	135	436.12	1614	20.323	355.17	355.68
137.49	133.36	1684.9	676.26	830.87	616.89	64.426	48.744	146.17	447.65	1548.6	18.103	880.79	270.18
152.15	127.37	2158.2	1019.2	796.06	798.2	161.64	67.132	72.837	346.47	1183.5	20.091	870.69	189.58
242.37	163.34	2485.9	1215.5	752.14	722.12	178.84	66.283	117.04	334.69	1693.2	16.203	787.02	216.24
145.4	181.57	2228	1568.4	587.03	772.9	74.244	62.491	139.59	289.01	1634.8	19.754	649.75	182.44
172.52	239.28	1275.3	465.47	564.21	1153.5	81.954	55.471	129.83	345.95	1377	19.016	842.25	214.69
230.28	182.76	2297.4	717.06	766.2	1000.7	154.9	64.808	137.45	294.92	1487.9	13.31	703.72	209.49
189.04	122.79	1830	2061.6	761.03	575.18	143.67	45.168	112.22	322.33	1514.5	18.065	589.42	246.52
152.62	203.02	2313.1	1652.2	844.84	1079	62.015	55.768	111	338.92	1717.3	22.233	510.5	160.44
375.56	429	1100.5	210.69	839.2	1142.4	127.2	39.218	882.16	700.43	2403.6	8.5671	631.06	829.47
244.96	138.27	1393.6	1712.6	970.04	1856.7	247.12	28.683	270.72	2707.6	2059.1	11.744	1431.9	910.26
161.15	144.09	1076.3	789.16	428.38	1658	150.66	20.661	313.94	3014.6	2208.1	21.095	1276.3	703.53
227.58	181.92	786.8	861.8	941.76	1172.9	144.14	33.422	284.48	1692.9	2173.1	15.598	1551.1	915.37
159.31	133.84	1455.6	3643.3	478.01	1335.4	150.79	57.429	357.21	745.98	1982.7	12.974	946.11	357.31
137.33	151.66	815.47	2516.5	686.34	1650.2	88.702	41.861	395.14	1072.1	2045.2	18.82	981.41	429.17
128.58	144.67	803.93	4544.7	580.6	1685.5	70.484	43.986	243.16	1326.6	1451.2	17.941	1770.2	347.51
143.53	160.74	1096.2	3006	771.33	1328.8	116.53	57.69	287.87	1146.9	2332.8	28.036	1013.5	333.64
118.86	112.68	1600.3	2967.8	484.79	1473.8	82.899	37.482	320.66	1688.6	2296.2	21.763	765.8	261.46
130.31	133.51	1052.2	1883.5	699.69	1293.1	95.458	51.598	274.19	1114.1	2264.2	23.564	1146.7	329.91
202.36	154.78	767.37	3129.4	773.06	999.57	87.93	44.135	305.38	911.33	1945.2	16.99	1313.5	389.97
132.5	160.37	726.33	1419	654.26	1635.5	93.27	42.304	276.9	835.07	1874.9	20.504	876.57	333.71
219.32	200.8	818.22	585.97	490.21	1277.9	160.8	42.558	334.41	978.49	2732.4	18.663	620.22	330.3
121.58	100.95	1208.2	3025	486.53	1467	99.479	43.419	202.76	1333.5	2061.8	25.526	1286.2	217.38
119.68	191.91	1245.2	2557.4	457.05	1339	109.73	56.975	347.3	566.64	2245.9	30.684	1159.7	419.72
115.88	149.91	1117.9	2604.2	796.46	1291.8	120.29	65.298	404.27	873.52	2528.6	24.215	1002	480.84
111.6	142.44	1353.5	3121.1	295.46	1974.3	96.645	36.043	304.65	1036.3	2103.7	28.164	971.83	279.19
178.68	165.87	1352.3	3364.7	604.59	1295.2	84.965	52.093	327	870.98	1930.2	13.386	1418.9	404.15
107.3	98.165	984.57	2221.5	363.72	1882.5	79.18	27.716	506.1	1064.1	2636.1	35.373	1282.8	321.34
108.43	124.36	1329.9	1318.2	496.4	1037.3	66.223	48.659	286.7	1203.3	2233.1	25.781	1167.5	288.53
140.67	119.61	993.33	2751.2	809.24	1064.3	79.922	45.082	223.17	1038.5	1497.3	13.999	1308.3	390.97
133.43	177.54	1443.5	1136.9	784.17	1521.3	86.722	62.973	199.51	804.31	1842.4	29.03	1365	263.53
95.694	130.91	875.53	2345.2	589.33	1433.6	88.799	50.424	348.33	873.62	2180.2	26.246	980.89	398.69
197.43	132.5	1039.9	673.45	488.77	1217.3	142.8	46.947	337.09	1018	2362.2	18.334	1272.3	295.54
140.94	142.97	1288.1	2305.3	820.42	1359	99.594	58.638	256.52	1087.3	1880.9	15.886	1315.4	415.45
142.38	145.71	1110.6	2916.6	597.87	1464.3	82.941	50.124	411.81	1516.8	1956.9	15.17	1479	450.42
141.53	111.52	1067.5	2592.2	548.64	1458.6	99.543	40.87	350.77	936.72	2502.7	24.3	1308.1	315.49
145.65	122.1	1032.6	2469	762.04	1782.6	112.67	32.817	352.69	991.17	2255.1	27.781	1216.8	430.34
163.03	185.93	1404	2870.8	382.38	1442.7	79.929	44.634	410.28	1214.8	2006.8	16.405	1146.3	346.85
146.45	119.7	1176.9	2503.4	450.94	1358.1	87.668	45.15	313.3	815.3	2171.6	23.509	1703.7	269.63
203.4	247.16	1633.1	1866.6	882.97	2505.7	203.61	44.974	459.04	1954.1	2289.4	21.28	1602	910.37
253.9	282.17	1333.4	1217.3	938.4	2585.7	251.32	53.74	311.51	2497.7	2387.9	18.177	1844.1	801.55
272.13	135.84	1949	1941.4	769.12	2233.1	333.95	33.556	350.65	1451.8	2068.4	14.432	2054.5	966.02
323.67	324.84	1187.2	1074.1	907.22	2911.1	241.19	43.461	382.56	2436.1	2533.8	12.114	2030.9	1078.5
376.84	262.51	1943.3	1318	581.54	2428.1	248.79	31.134	458.25	1661.7	1884.2	11.046	2022.7	902.18
237.38	180.11	2973.9	2175.5	876.97	1947.4	218.65	49.109	270.26	1466.4	1807.2	19.448	2980.5	763.17
167.84	252.8	2576.7	895.85	886.7	3048.7	269.7	54.212	234.53	845.79	2166.6	16.664	750.18	713.94
242.77	263.65	2391.8	1868.2	932.07	2099.8	221.12	56.193	380.78	1664.7	2088.6	23.551	2879.8	973.23
298.3	318.08	2040.3	1337.1	976.56	2760.6	292.73	80.262	422.95	1594.5	2104.2	17.514	2002.2	597.24
272.08	249.76	1332.5	1555.2	755.16	2214	316.49	42.905	406.75	2185.6	2414.6	21.254	2144.1	1048.5
328.81	369.09	2604.3	1646.4	756.62	3097.3	293.47	58.874	354.57	2162.5	1699.2	15.875	2208.7	651.33
242.85	224.48	1583.8	1657.9	924.39	2374.6	288.72	63.321	466.32	1657.6	2027.4	14.212	2033.2	947.34
309.3	232.68	2339	726.66	861.69	3194.7	205.18	35.723	456.5	2046.4	3004.6	14.986	2657.2	991.65
284.38	146.95	2467.3	1377.7	868.75	1716.3	160.92	31.824	504.67	2094.8	2508.5	12.957	2222.1	963.85
311.04	353.63	2296.2	1977.2	991.94	2552.4	145.31	44.725	390.7	2028.7	2044.4	19.405	2490.7	733.98
341.58	237.26	3166.6	804.99	958.61	2400	239.51	36.233	440.17	1650.8	2709.2	11.14	2128.2	1180.9
267.46	154.29	2656	2491.7	873.61	1486.1	80.66	40.206	254.55	1160	1893.2	11.946	2588.3	447.77
256.55	391.84	1845.8	1738.5	709.11	2449.4	241.05	63.119	355.29	2204.2	2096.8	18.787	2057.9	815.17
327.88	298.8	1763.2	2049.1	869.48	3237.6	234.53	67.261	356.31	1877.1	2485.2	12.493	1687.6	447.45
312.22	342.82	1445.6	1725.3	919.17	1574.8	219.81	53.379	364.12	1901.7	2330.8	17.929	1589.6	911.93
278.8	238.07	1602.2	1219.6	955.53	2488.4	250.72	57.305	296.2	2254.9	2014.3	17.351	2709.5	694.67
242.23	355.96	1370.7	1717.9	827.11	3439.6	214.68	48.874	518.21	1884.6	2026.8	13.269	1777.8	1108.2
366.35	209.15	1192.6	707.74	863.38	2720	216.87	38.381	477.71	1494.3	2966.1	13.398	2188.8	742.03
283.79	322.15	1717	1699	779.53	2327.3	296.77	55.119	253.84	1488.6	1843.2	22.134	1919.4	662.19
230.06	319.73	1904.6	975.65	852.51	2069.4	303.9	63.385	399.56	2171	2300.3	19.147	1664.7	967.03
356.38	315.95	1783.7	1179.9	638.34	1454.7	218.29	61.992	487.19	1911.3	2379	10.607	1549.3	672.56
211.15	242.2	1322.6	1420.4	816.57	3333.6	183.87	46.06	377.02	1818.5	1798.9	17.041	2217.2	671.72
271.39	265.77	3628.1	1684.3	903.46	1832	216.61	53.974	433.04	1925.7	2260	14.207	2065.2	1101
239.4	357.01	2589.5	1832	904.77	3928.8	239.34	63.357	461.2	1897.2	1869	16.392	1699	721.6
251.27	359.96	2798.5	1335.6	701.08	2574.7	187.38	61.378	418.26	1882.8	2218.2	13.437	2438.1	941.05
243.85	262.88	2442.9	1281.1	818.11	1299.4	178.68	53.2	438.63	1414.5	2314.2	12.529	1290.8	1023.4
213.25	366.42	2034.2	2575.6	761.84	1739.6	118.02	63.539	309.82	2177.5	1677.2	10.583	1512.5	788.48
157.43	291.86	1537.9	1054.4	967.76	2660.4	109.35	37.745	249.65	894.68	1409.5	16.318	1776.9	1027.6
157.98	259.33	884.84	1251	758.99	2268.2	228.56	65.8	423	1706.3	2150	25.096	2101.3	962.84
276.29	305.66	2015.5	1373	863.06	1669.1	240.27	58.431	336.77	1557.3	1774.2	18.79	2449.4	1018.9
227.37	185.18	1669.6	1847.8	900.53	2131.2	181.93	42.881	333.08	2352.4	1964	16.39	3220.6	1065.5
254.92	209.46	1826.3	1261.2	947.81	1484.7	239.67	61.026	306.36	1989.9	2389.4	15.174	2481.7	1073.8
268.05	274.86	2398.5	1526.2	849.69	2656.9	261.94	51.939	349.3	1895.5	2239.7	11.923	1322.8	871.47
272.02	201.32	2128.4	2147.2	935.53	2458.1	215.07	24.428	440.88	2234.6	2258.3	16.214	1307.8	982.92
270.55	271.07	1908.1	1239.2	940.2	2714.6	202.13	48.819	430.17	1464.8	2059.7	16.881	2185	828.06
252.72	331.06	1991.8	2085.7	624.64	2064.5	197.03	59.703	352.92	1642.1	2062.2	18.271	2560.3	884.8
276.25	219.15	2343.4	1304.4	755.39	2608.3	244.54	45.623	246.16	2264.7	1862.2	10.382	2600.4	945.12
280.67	215.96	1911.3	2345.8	957.26	1568.2	260.15	46.54	406.75	1708.2	2391.1	14.094	1984.2	1453.3
176.45	428.05	1263.8	709.02	854.08	2151.4	123.88	44.903	357.89	1808.8	1487.6	14.96	2021.4	1264.5
314.83	322.01	2082.9	1918.8	672.65	1854.3	203.15	70.536	351.18	2159.1	1782.5	7.1378	2546.6	965.14
217.37	292.36	2642.8	2190.4	703.6	2305	245.86	66.842	356.37	1648.9	1935.3	18.312	2868.3	1134.5
207.65	176.47	1107.8	1179.2	960.91	1344.2	145.75	63.084	148.33	989.7	1437.6	19.059	1130.5	223.66
693.84	522.53	2309.3	3244.1	720.61	1546	337.12	59.017	318.23	1154.8	1343.3	2.5121	767.41	903.1
579.81	536.41	1954.8	2544.1	865.91	2082	627.83	117.44	291.15	1335.2	1572.5	3.5074	910.18	719.03
793.14	593.65	2515.4	3384	723.57	1521.2	541.68	132.58	295.03	1305.2	1322	2.1545	1073.8	717.93
456.66	535.83	1771.8	1662.3	541.31	1714.1	525.15	115.02	344.63	1247	1044.1	3.1339	1124.5	929.35
797.18	716.78	2059.9	1948	958.59	1787.4	481.46	128.45	305.67	2007.6	2019.6	3.3901	1340.1	820.02
589.99	875.76	1419.6	3856.4	990.03	1694	536.66	153.53	306.02	1368.3	1396.8	3.7417	671.23	787.84
769.72	961.98	1438.3	2264.2	894.45	2145.5	343.29	113.09	308.39	1577.8	1471.8	2.5555	1070.1	777
623.1	687.14	1867.9	3642.7	604.92	2116.4	376.58	85.924	438.92	1985.2	1467.6	3.171	1130.5	1019.2
772.08	882.74	2438.1	3659.2	952.98	1559.4	292.21	124.79	366.44	1265.1	1912.2	3.3079	830.17	641.34
739.47	801.44	1551.6	2067.2	823.55	1874.5	334.52	120.39	456.41	1761.4	1616.2	2.8544	1115.2	673.81
675.13	801.15	1590.5	3796	741.27	1362.3	490.35	93.317	422.25	1038.8	1998.8	4.0805	611.85	1025.3
751.92	629.78	3081	2577.9	844.91	1395.1	498.94	94.983	339.77	1738.4	1866	4.0323	1190.6	1000.5
632.27	618.89	1602.2	3235.3	521.52	1704.6	306.96	89.845	356.95	1538.3	1550.5	3.093	1203.5	754.34
799.54	545.68	2081.6	1901.7	979.58	2213.7	609.48	75.513	384.65	1308.8	1923.5	3.3957	961.65	1006.7
729.67	1219.5	1936.8	3663.8	900.19	2171.3	451.06	164.47	356.18	626.8	1585.9	2.9539	858.7	885.97
617.55	915.9	1950.1	2640	539.28	1852.7	334.26	97.524	492.41	1692.6	1532.8	3.2646	715.02	795.06
569.3	1013.4	1786.3	2598.4	471.54	1433.7	304.86	113.52	385.63	1388.5	1734.6	3.8891	660.64	707.56
757.19	898.77	2127.5	3280.1	839.73	1210.6	535.82	131.47	346.99	1896.8	1456.6	2.9625	803.77	1015.8
646.33	706.91	2508	4367.1	953.71	1450.4	509.67	124.59	331.48	1916.3	1400.4	3.1958	945.23	1008.8
711.35	854.87	2387.7	1458.5	694.78	1874	486.39	64.192	461.95	1659.2	1693.1	3.867	901.16	1408.4
849.64	875.62	1798.7	2903.2	830.37	1633.9	539.18	90.535	303.85	1165	1443.2	2.7366	980.33	1207.5
700.95	709.97	1494.6	2492.8	743.48	1830	425.21	109.08	366.62	1679	1624.5	3.7019	1400.5	875.18
784.77	871.9	1908.4	3346.1	928.28	1521.3	451.3	90.966	296.65	1285.2	1659.8	4.5385	1072.4	1056.3
833.35	739.69	1841.7	1994.7	827.23	780.58	589.03	133.08	376.06	1717.4	1835.5	2.6275	915.28	1216.2
791.09	774.26	1782.1	1992.6	541.87	1563.8	390.38	98.358	451.43	1202.7	1410.1	2.232	900.19	843.92
894.91	849.88	1571	2850.2	830.36	1524.6	484.34	138.12	355.46	1410.3	1949.4	3.0649	1051.4	787.19
601.36	479.04	1999.4	3472.1	825.31	986.48	398.59	76.354	258.36	1704	1392	3.2693	1108.3	1191.2
636.72	892.06	2222.5	2896.3	721.32	1428.5	364.42	121.92	331.02	1572.5	1302.2	2.7276	870.32	892.11
541.63	1378.8	169.92	3424.3	673.15	1565.9	512.38	311.39	476	2648.7	1667.1	6.1471	1656.7	746.8
682.59	1068.9	1782.5	114.5	928.18	2484.3	501.12	76.298	377.06	662.05	2669.2	8.1482	488.66	727.51
856.42	791.25	2716.8	146.03	937.83	1498.3	329.1	94.051	485.86	712.37	2047.9	6.8441	1237.8	517.89
980.74	1257.6	2059.5	125.84	913.72	2124.1	293.1	117.19	511.67	600.07	2430.8	6.3707	1095.2	471.58
804.67	815.19	2248.4	129.84	980.5	1886.5	482.8	110.94	514.29	791.17	2233.4	9.6176	1029.9	446.53
715.95	799.1	1725	152.03	830.07	1782.9	438.82	140.99	306.35	469.11	2979.9	8.2019	903.84	414.92
493.53	943.82	1494	135.26	992.45	2358.4	339.36	112.67	431	665.28	1873.3	6.5073	1072.6	731.28
470.09	805.84	737.51	198.34	592.38	2672.5	389.45	126.34	592.02	637.53	2290.3	7.1536	1208.1	745.43
147.61	125.66	3077.5	1953.4	458.79	2298.2	113.58	9.1912	172.79	705.07	872.46	7.4661	674.18	1216
110.21	143.07	2391.6	1659.3	192.97	3115.2	141.7	9.099	214.55	784.68	888.83	11.412	977.69	1379.4
528.57	447.62	2280	3260.8	989.42	2675.4	263.29	54.987	183.22	2013.6	1072	5.1369	2150.8	804.57
343.11	352.5	2479.6	1676.1	963.96	3837.8	202.87	45.562	260.35	1493.8	1177.3	5.7555	2128.7	889.56
298.61	464.92	1376	1854.5	515.94	2719.4	221.23	36.385	102.38	1919.9	810.15	5.0291	1853.7	1042.2
368.18	325.94	3275.8	2088.4	985.16	3104.8	246.41	40.359	148.59	1976	1065.2	5.491	2368.9	1006.5
362.47	485.17	2157.2	1968.6	547.82	2455.3	146.31	43.172	144.6	2332.7	923.7	6.4791	2462.1	667.55
371.03	256.52	1882.2	2308.9	783.34	2781.3	204.22	33.841	203.47	646.8	894.44	4.6445	2135.6	960.07
437.39	371.3	3177.4	1666.9	991.77	2296.2	195.03	68.353	213.67	1441.9	770.5	5.1357	2868	574.17
449.31	250.99	2913.9	1635.4	943.07	4136.3	203.52	36.758	178.26	1818.6	1161.2	3.7497	2140.3	452.56
99.083	127	588.58	961.71	630.02	1276.5	97.982	18.699	399.01	2165.4	2058	52.087	1970.7	1355.7
80.163	98.467	602.01	2017.8	932.32	3263.5	68.074	11.419	374.74	1833.7	1762.6	43.296	1714.8	1115.5
100.03	112.69	379.92	1922.1	892.89	1827.6	78.653	14.274	478.55	1468.2	2248.2	51.721	1325.6	1070.2
122.07	133.84	945.36	1402.7	984.26	2300.4	105.14	15.03	406.75	2683.6	1737.1	52.059	1692.8	976.94
98.3	132.63	691.17	1947.5	788.53	3325.2	99.653	14.492	547.53	1475.8	1990	27.277	1246.1	1365.4
114.4	169.73	643.75	1412.3	810.42	2234.7	71.105	15.359	556.58	2180.5	2161.2	27.676	1221	1165.7
147.33	106.12	260.18	2248.6	835.79	2579.4	146.4	12.488	390.88	1075.1	1901.7	34.243	1345.9	917.98
119.24	143.51	661.16	2178.1	949.96	1696.2	102.82	15.95	391.79	2138.2	1827.1	57.635	2206	1487.7
114.66	90.476	556.05	969.19	879.23	3305.3	93.481	21.876	513.49	384.76	1704.5	20.065	1737	708.01
103.96	85.445	588.2	1483.7	993.38	3117.5	125.91	11.099	480.97	2054.1	1615.5	47.915	1976.9	1239.9
151.35	84.969	2400.6	2390.4	224.02	685.26	128.69	38.305	173.99	1037.6	1454.8	13.447	1882.7	324.17
161.14	71.889	3117.4	2582.7	342.6	1007.5	228.3	34.567	128.28	1224.5	1197.9	12.759	2595.3	501.75
152.75	164.76	1541.9	1555.8	211.58	862.53	110.48	38.923	241.24	921.15	1586.2	15.011	815.09	322.39
124.15	76.634	2467.6	2381.8	423.26	677.35	147.08	47.716	66.362	1213.3	1139.5	13.651	1936.3	327.12
100.25	103.02	3053.5	1787.4	434.82	835.46	115.04	54.535	173.04	785.26	1706.7	16.582	1494.1	506.98
178.72	115.53	2765.1	1219.7	276.04	806.63	155.78	32.086	162.21	934.93	1136.7	10.596	1750.7	567.83
218.96	221.09	2745	1525.7	258.3	978.8	183.81	42.97	204.82	885.65	1295.1	11.933	1641.1	579.27
160.33	165.86	2755.4	2122.6	416.61	1140.2	193.18	47.721	190.65	1339.2	1237.7	14.338	1180.2	531.14
148.85	54.266	2557.3	1933.5	333.63	754.49	149.66	30.273	162.57	1224.6	1721.6	14.014	2473.1	451.9
145.83	124.21	2820.2	2657.5	268.21	775.71	110.37	45.921	203.96	823.02	1618.4	17.787	1644.7	334.93
154.89	159.8	1868.8	1253.6	312.19	881.23	53.872	34.27	206.69	1582.3	1583.8	18.472	2047.1	354.95
173.58	123.43	3418.1	842.91	320.05	856.63	122.47	33.108	173.56	1001.3	1250.5	8.7214	1078.3	424.92
124.77	119.74	2971.2	1781.3	246.66	728.16	123.28	39.389	172.21	1296.1	1095.9	11.913	1488	578.42
143.03	105.77	1956.3	1317.1	236.21	811.8	100.86	39.329	214.47	1433	1568.5	13.084	1365.4	285.11
892.61	899.06	1847.6	300.81	896.17	347.4	446.31	113.14	388.83	2072.6	2967.8	5.5363	762.43	1070.5
966.78	632.34	2897.6	317.79	974.27	374.45	709.48	80.266	230.11	1000.6	2024.4	6.2846	887.78	1468.4
122.46	79.396	2383.7	170.78	786.72	1889.2	97.954	14.21	261.2	250.97	1749.5	55.036	2261.3	594.69
111.15	98.16	1873.3	249.39	872.31	1467	101.13	8.9415	257.59	153.18	1391	42.225	1655.7	1734.8
70.738	81.851	2083.7	266.48	997.37	1838.3	70.024	13.048	335.44	245.8	1324.2	42.25	1835	1529.8
93.846	105.54	2157.6	258.3	769.27	1859.4	115.52	16.21	329.24	201.05	1658.3	47.349	2285.9	1619.9
108.73	128.36	2234.9	220.49	735.28	1729.2	90.685	15.521	324.66	294.88	1690.6	39.947	2033.6	1370.3
100.93	98.962	690.41	87.072	951.5	1692.7	158.65	14.132	169.12	279.83	1141.4	35.98	1073.7	1122.8
102.48	97.069	1753.6	236.01	867.56	978.34	71.71	12.017	234.65	212.5	1306.4	24.073	1374.7	1701.8
80.161	108.24	2500.9	115.79	922.92	1807.3	105.13	10.266	326.84	325.18	1587.2	42.493	879.43	1840.2
128.07	129.08	1991.4	83.237	808.28	1557.5	108.5	10.035	182.74	132.3	944.27	24.369	2022.6	1939.9
95.994	99.921	1483	44.307	664.53	1165.7	93.024	15.994	338.83	205.85	1340.4	29.983	2399.4	1866.4
92.466	124.39	2365.2	153.11	901.11	1654.4	79.878	14.087	396.71	232.38	1661.9	36.692	2091.5	2561.7
99.992	99.71	1498.4	121.1	911.03	2563	105.58	10.877	284.97	140.1	1091.5	24.622	1813.7	1766
135.25	133.75	1072.8	283.91	990.67	1992.7	100.42	15.217	274.62	209.83	1305.2	26.019	1609.9	1170.5
106.69	88.083	1686.9	229.44	741.97	1434.1	92.396	5.3945	296.25	170.55	1592.1	49.046	1516.6	2205.3
126.92	114.37	2065.2	139.3	779.33	1408.8	55.452	14.253	437.84	230.56	1398.9	17.66	2633.9	2005.3
108.3	77.516	2004.3	226.03	886.79	1546.5	118.69	13.561	394.51	263.9	2055.3	33.083	1184.5	1334.8
127.74	123.68	1683	194.9	800.9	1190.9	90.684	10.376	355.88	242.18	1550	41.807	2326.4	2274.3
122.11	90.636	2303.7	267.92	955.16	2037.9	125.46	12.931	270.02	192.69	1518.7	43.765	2856.4	1463.7
86.682	79.338	2313.8	322.79	879.55	1550.9	81.674	14.966	381.3	273.25	1962.6	39.098	1978.2	1567.9
144.33	91.726	2510.6	152.28	912.41	1317.8	77.582	9.2866	280.75	190.35	1617.3	31.08	1928.7	1459.3
108.4	116.71	852.21	143.21	926.14	1567	146.49	12.513	256.51	154.23	1271.2	36.52	1099	1611.7
110.15	98.738	2315.5	78.179	976.87	1231.2	122.06	13.904	372.71	268.43	1391.3	39.83	1895	1991.1
88.848	106.13	1993.7	209.95	875.52	1595.4	106.93	15.534	326.81	195.37	1527.3	38.434	1887.8	1987.8
109.91	110.14	2440.1	254.66	786.77	1884.7	65.483	10.498	366.91	276.03	1731.8	33.581	1682.2	1345.4
92.29	101.31	2454	176.26	778.95	1914.8	81.8	18.852	417.35	276.55	1838.2	25.306	2258	2053.2
79.946	86.243	2000.6	193.1	847.04	979.33	78.297	13.119	245.12	238.1	1210.6	35.498	2344.2	2541.4
1072.5	567.17	296.09	1458	993.39	1347.5	431.5	173.54	48.292	1508.1	520.54	0.59826	2128	274.7
745.18	987.21	173.44	3237.5	929.63	1374.6	268.3	194.81	67.154	1339.3	281.35	0.4908	2345.5	573.74
885.1	831.13	215.05	2151.2	934.04	877.51	421.56	204.34	50.832	1273	275.01	0.38677	2273.4	636.19
884.12	787.2	320.48	1836.1	796.34	1177.2	341.36	164.24	41.221	1253.1	359.14	0.59783	2087.7	439.8
925.51	823.48	294.48	2878.8	870.49	1379.3	453.1	196.37	52.429	989.55	306.09	0.42331	2591.2	659.59
1000.4	847.3	226.57	2492.8	940.58	1292.8	495.33	214.23	32.429	504.94	259.02	0.59362	2223.9	488.71
659.12	700.71	2518.5	849.75	540.78	961.99	767.4	259.66	296.71	844.63	1550.7	3.0576	1067.6	605.12
797.81	798.31	2029.9	613.29	742.96	659.82	322.51	191.37	315.74	678.63	2027.2	3.9434	2073.3	852.17
823.54	819.79	2666.7	970.79	684.52	949.03	933.81	228.41	185.33	917.88	1416.3	3.594	1155.9	649.75
817.16	453.84	2042.1	714.56	679.92	890.05	582.1	128.72	386.13	951.54	2172.6	3.583	1425.6	750.66
123.03	107.15	556.8	570.55	818.82	593.78	97.445	8.2064	10.523	989.45	2152	52.844	2109.2	1361.9
106.55	61.296	497.09	469.7	720.47	989.9	129.14	6.2114	16.823	792.66	2085.1	53.091	1905.2	1098.5
66.137	134.19	425.08	780.39	769.78	690.12	67.48	8.0558	10.181	1107	1777.3	57.298	1037.4	1713.3
116.4	138.68	611.48	622.03	995.17	664.52	129.28	7.5057	12.764	1295.7	1839.2	77.132	1571.3	1941.7
90.925	134.12	330.87	724.27	880.49	736.7	124.64	7.8094	16.028	1342.1	2241.4	59.029	1401	2376.1
123.37	185.91	577.1	567.08	978.29	944.12	85.695	7.34	7.1783	1310.9	1868.3	66.776	2014.9	1925.4
56.581	115.53	434.3	651.64	722.71	728.45	87.727	9.2302	10.698	1787.2	1795.2	96.821	1323.4	1615.3
87.867	159.58	762.81	703.85	621.59	776.05	88.618	9.4542	12.709	1150.6	1697.6	68.137	2153.4	1740.2
116.39	168.6	372.83	649.15	985.3	457.33	71.2	7.2244	14.212	1014.8	1927.4	54.934	1951.8	2223
122.51	142.95	348.6	595.54	793.53	886.65	118.04	8.0664	11.894	781.94	1578.4	44.047	1417.8	1588.5
121.66	98.868	240.77	402.8	913.13	880.52	115.98	4.4988	10.595	1119.4	2322.7	62.864	1889.4	2208.6
103.63	110.51	461.18	611.87	899.85	758.54	133.66	7.2966	11.521	898.49	2064.5	56.763	1565.6	1877.1
91.98	74.291	527.57	703.94	931.04	881.15	145.25	7.1535	18.649	1016.1	2166	56.709	1971	1943.8
163.48	129.16	677.54	432.18	874.59	591.02	93.387	3.9669	17.322	1143.5	2425.9	52.965	1789.2	2646.9
94.393	168.68	753.77	535.1	978.1	860.49	108.23	7.9049	12.277	686.93	1549.4	86.391	1583.7	2099.6
69.443	137.86	299.93	745.91	936.28	540.66	88.182	7.5107	13.256	1151	1348	72.212	1202	2344.8
120.72	165.16	262.98	520.2	832.22	853.15	130.89	6.8815	10.707	1029.7	1583.6	56.402	1394.2	2226.1
87.476	165.98	421.65	460.33	931.22	975.15	136.26	8.8751	18.015	513.77	1495.9	86.38	1666	2443.5
115.21	163.93	448.37	747.09	779.21	476.7	98.95	8.5783	16.039	1104.3	2204.5	79.123	1525	1834.9
148.01	146.78	259.97	873.57	900.25	759.72	138.39	4.6186	10.21	499.47	1778.7	50.408	1511.2	2880.5
106.04	128.28	513.64	580.75	989.45	749.83	178.88	8.558	9.5483	1419.4	2222.3	59.43	1389.2	2388.3
115.75	103.9	553.01	623.6	684.01	487.23	106.28	6.0314	11.824	974.48	2221.2	57.664	2336.1	2167.4
174.7	163.62	547.84	499.16	853.24	779.06	152.45	7.899	17.751	1029.5	1873.8	44.352	1651.2	1848.8
117.09	133.78	587.69	817.51	728.8	755.72	131.32	6.5684	14.974	786.48	2257.5	60.746	1338.1	2133.7
104.09	177.16	353.8	607.42	873.21	801.69	138.63	10.458	12.534	821.32	2681	41.335	1571.7	2449.5
118.09	145.85	704.23	686.38	931.59	556.76	89.09	8.5926	10.308	1026.4	2020.4	58.596	1225.7	1456.9
113.78	81.174	745.16	819.17	871.26	743.16	154.55	7.7257	11.407	953.38	2133.1	27.908	2105.5	1903.6
135.1	101.27	376.27	582.3	804.45	597.82	131.95	6.0713	16.103	786.12	2033.1	65.614	1226.1	1489.7
80.338	108.31	562.77	498.97	791.3	715.41	134.42	8.8009	13.59	1118.8	1828.2	50.106	2399.7	2310.8
124.46	157.17	675.83	644.43	872.74	511.68	63.803	9.1352	11.755	650.49	1680.8	36.18	1667.7	1359.6
128.39	145.06	551.19	979.83	706.83	763.82	153.87	7.6714	9.912	1024	2237.2	54.429	1159.8	1885.6
130.33	102.43	464.59	554.53	773.39	508.82	159.94	10.415	15.228	1227.5	2319.8	66.818	1827.4	1326.1
143.11	182.58	619.84	660.59	717.58	874.79	146.46	10.564	10.515	1494.2	2231.4	40.492	1288.4	1602.9
158.68	118.79	582.64	573.09	911.38	942.03	107.9	8.6416	14.144	753.78	1541.6	25.452	1371.1	1062.1
146.7	108.46	453.75	763.27	949.67	861.32	149.27	8.4924	12.252	1210.8	2681.9	63.488	1610.2	1202.6
160.5	175.16	617.91	488.85	881.97	621.49	132.39	7.8605	16.226	504.56	2462.2	45.974	1604.9	2289.8
101.29	104.34	400.94	251.39	982.13	540.07	102.28	9.1652	20.379	771.6	1526.7	54.624	2756	1762.5
85.891	108.95	338.81	621.28	937.51	603.11	109.77	5.8978	12.278	882.4	1173.3	60.548	1223.7	2074.3
83.943	89.995	468.95	801.08	945.04	714.06	153.62	6.8315	2.84	665.3	2062.4	93.869	2499	2283.4
93.82	136.13	384.64	612.36	838.55	981.74	155.61	7.3166	17.095	675.64	1512.9	64.529	1528.1	2500.1
137.02	178.29	550.29	815.07	837.46	393.21	95.421	9.4563	12.032	879.34	2062	71.174	1094.1	1468.5
92.391	157.82	426.05	476.17	843.51	630.76	75.76	4.6713	10.848	1038.5	1640.6	55.106	817.38	2585.9
103.24	114.24	732.58	777	930.15	967.32	123.46	9.2722	17.289	866.98	1798.6	62.65	1818.8	1442.7
93.187	106.18	462.79	608.07	901.93	593.96	119.77	9.7164	16.6	825.72	2118.5	71.04	2267	1870.4
100.28	101.54	485.95	555.3	875.32	686.93	133.75	5.4284	13.683	853.74	1923.8	80.781	1155	2069.9
124.41	117.31	292.72	606.66	525.06	830.26	115.3	5.3098	11.503	1191	2027.1	51.592	1465.2	1764.6
122.31	123.94	711.32	517.32	732.74	553.73	108.57	6.6	18.118	968.75	1877.6	54.723	1632.2	1988.8
122.44	104.2	531.95	764.27	713.27	927.88	122.43	5.239	10.528	1021.2	1801.2	58.649	1540	1704.5
130.45	149.91	337.33	639.24	904.97	600.77	115.04	10.674	16.785	890.56	1596.2	49.523	1874.2	1576.4
92.406	101.68	484.23	841.97	933.04	571.66	154.97	8.4968	14.477	608.56	2341.4	69.289	2093.8	2625.7
81.405	131.74	506.9	471.53	511.41	847.92	103.03	6.9917	15.014	774.76	1455.6	50.228	2226.8	2282.4
80.904	163.11	554.81	496.58	775.92	744.83	133.88	8.881	9.5919	1128.6	2127.7	84.381	1080.2	2352.9
69.605	76.145	527.19	650.27	840.39	822.19	92.102	6.3888	15.419	1551.8	1433.1	33.601	1617.8	1854.2
81.955	105.39	311.22	388.66	963.01	814.65	90.93	7.2554	15.827	818.57	2456.8	63.142	1988.9	1966
122.94	136.79	597.75	411.51	954.83	636.7	100.12	6.4836	15.825	965.14	1692.7	45.262	514.69	1423
115.04	127.78	408.38	957.71	790.59	621.45	133.6	12.579	12.526	1003.7	2738.5	98.76	1520.9	1059
94.483	119.88	330.21	602.22	923.12	825.35	107.29	8.9823	11.824	1261.3	2097	63.364	1791.7	1652.5
89.112	95.137	646.8	404.59	690.77	739.85	125.27	6.8401	15.545	715.1	2668.7	43.352	1614	2335.6
104.67	137.21	251.21	794.31	995.3	587.88	155.37	9.2323	15.872	769.81	1740.2	92.161	1458.6	1952.9
67.817	106.28	465.47	800.09	584.74	850.88	119.96	8.5928	13.076	1055.1	1254.5	32.643	1794	2240.3
112.14	155.19	660.53	776.94	983.29	505.04	82.866	7.0213	14.63	1089.1	2020.6	86.879	1372.8	1851.3
107.96	141.37	376.24	728.1	828.88	892.68	129.05	9.0785	13.862	709.66	2867.3	92.545	2287.2	1874.7
130.84	109.73	776.53	597.11	974.63	683.72	91.374	5.7778	18.146	749.39	1976.7	33.808	1511.6	1792.3
85.795	80.978	263.67	620.43	794.81	837.15	117.47	6.7653	15.063	958.66	1204	32.237	1639.9	1610.4
76.61	158.18	29.163	574.65	887.89	750.19	137.76	12.242	18.015	683.66	2335.5	54.425	1216.9	2396.6
94.231	122.51	534.76	525.7	891.69	736.84	80.843	5.6351	13.118	944.3	1580.7	36.736	2693.9	2713.9
101.21	90.418	494.59	779.96	632.19	946.35	98.596	4.1763	15.293	1237.1	2203	46.507	1646.5	2070.3
107.8	131.43	343.95	420.28	931.22	909.48	98.477	9.2254	18.931	935.6	1968.8	49.752	1363.8	1243.3
110.49	173.58	655.16	485.88	992.62	680.62	117.88	8.8927	15.18	1246.7	2045	46.304	1786.3	2315.4
91.041	105.45	367.85	655.04	906.05	616.02	111.54	7.2981	12.648	800.98	2105.6	99.818	2354.1	1920.9
301.36	215.31	2413.2	1439.1	379.11	989.98	208.12	51.057	428.75	1211.4	2437	13.101	1124	460.98
178.27	183.55	3297.2	1048.6	686.21	857.68	145.51	21.231	111.13	1662.4	1190.9	20.671	1917.2	1247.6
154.42	202.39	3842.3	1010.7	962.29	594.65	152.85	35.068	129.02	1113.6	1017.1	21.849	1319.2	1203.4
202.02	252.89	2825.2	1214.6	887.41	414.53	196.19	35.399	124.6	1811.5	1260.4	26.618	2051.7	2138.3
213.47	246.14	3037.6	1066.1	971.42	696.51	306.41	36.924	132.69	1597.1	1330.2	24.158	1564	1979.2
180.21	285.86	2791.4	963.84	928.43	843.61	177.19	27.144	95.422	1143	1342.8	34.664	1349	1225.8
175.75	159.93	3589.2	1069.5	999.16	607.48	229.65	30.705	103.99	1903.2	1905.9	23.298	1578.2	1569.7
140.92	163.65	3351.9	1019.4	982.14	661.92	160.45	37.78	146.78	1566.4	1248.9	15.626	1392.4	1530.9
140.6	192.02	3404.3	980.28	985.32	569.6	197.85	25.123	139.92	1784.3	1240.5	40.116	1392.4	1852.3
323.39	230.22	2849.9	1590.3	912.84	616.41	205	24.765	165.89	938.84	1150.7	11.368	1600.9	1810.4
209.09	215.54	2714.3	1367.9	812.22	531.04	194.33	30.115	141.79	1468	1541.5	32.069	2013.7	1622.7
245.58	302.41	3371.3	1242.1	948.79	691.64	201.24	19.859	104.97	1224.2	1029.7	19.588	1589.7	2200.9
168.6	199.05	3630.8	1669.7	918.55	589.93	193.23	22.725	111.48	1193.1	1582.1	48.314	1766.8	1744.8
179.17	240.19	2878.5	1132.7	928.39	571.98	153.49	21.42	156.32	1172.9	1383.4	28.3	1671.7	2668.3
253.97	285.94	3669.5	796.45	976.07	579.59	202.88	20.648	94.544	1197.5	1389.6	22.533	1938.4	2414.4
110.96	179.05	4968.7	997.49	817.74	600.65	165.57	41.487	155.99	1516.5	1571.5	39.903	1249.5	1208
116.43	141.15	1232.8	1737	955.57	743.36	231.7	40.126	93.809	1433	1714.3	26.35	1484.2	1590.7
133.79	118.19	3149.9	1442.1	978.48	738.92	205.44	25.839	142.8	2037.5	1157.8	32.056	1677.5	1292.4
193.58	145.49	2864.2	1030.3	940.62	797.36	214.19	28.704	170.28	938.83	1367.6	12.428	1411.5	1861.1
226.34	158.88	2739.6	1421.9	971.47	419.12	157.54	31.618	156.79	1382.5	1355.2	21.61	1649.6	1169.1
197.4	181	3445.6	685.26	813.59	533.88	173.73	27.858	159.34	1034	1417.9	21.582	1316	1399
185.33	179.48	4008.6	1617.2	961.11	648.82	216	22.677	98.442	1477.5	1162.7	31.111	1134.6	1162.9
450.99	647.92	3111.5	1161.9	767.13	293.49	546.95	268.27	126.69	870.13	2223.8	9.9878	1147.1	788.42
145.16	113.56	125.6	430.65	720.84	988.93	119.1	21.903	420.87	695.43	1931.1	15.525	662.51	627.42
143.23	145.56	106.55	351.38	816.21	878.78	123.31	26.541	910.71	434.86	1324.5	11.947	590.71	865.49
244.12	131.58	144.83	297.23	945.69	800.89	145.62	22.847	745.75	812.11	1995.4	12.454	633.09	618.14
338.11	194.65	4600.3	754.98	805.29	933.5	196.25	30.205	288.06	1311.2	1561.8	6.2309	948.1	848.74
311.14	247.01	4204.9	1622.4	995.12	694.65	178.53	41.342	152.42	1530.1	1673.1	7.2497	874.63	946.36
366.42	174.67	1712.5	1247.5	813.51	785.57	125.78	29.109	147.67	1528.3	1538.6	8.0556	862.96	407.21
233.66	202.43	2306	1191.2	731.44	856.59	140.15	29.399	200.65	1276.5	1474.6	10.809	883.51	830.81
303.15	254	2538.7	1833.3	812.7	750.48	183.7	33.616	191.81	1443.5	1956.5	7.8517	608.17	865.82
270.86	269.67	3328.9	1439.6	736.16	988.74	163.96	43.992	183.58	1570.7	1312.3	8.956	860.66	632.08
360.53	227.1	3384.6	1394.8	694.81	811.71	130.66	27.022	151.61	2088.7	2469.8	8.7953	564.99	490.51
360.3	305.18	3136	1716	884.34	999.65	188.16	34.021	248.61	1143.4	1474	7.5687	940.66	1027.9
310.45	220.19	2051.7	916.19	793.29	785.89	152.23	41.95	178.38	371.51	1616.6	6.7957	887.14	689.66
276.63	352.27	2566.5	1462.4	859.42	995.28	147.9	26.161	192.35	1515.2	1513.8	9.8938	641.54	1182
291.87	289.52	2786.4	1463.1	951.72	784.83	190.78	30.168	236.69	1723.8	1529.8	10.109	567.96	962.2
328.65	284.78	2217.5	1915.9	717.9	639.84	208.1	33.081	208.95	1777.2	1819.9	10.848	859.96	1136
84.606	68.261	1307.6	1782.5	832.91	185.64	92.093	26.946	80.773	1467.5	2224.2	52.151	1303.9	1026.1
85.908	111.24	1446.8	1540.8	638.03	196.24	79.296	34.552	54.032	771.26	2043.4	46.676	970.05	658.06
186.95	173.94	2374.1	2185.7	979.15	400.35	121.83	16.969	178.1	984.97	1823.4	31.418	885.23	1586.7
812.42	632.55	105.72	2002.5	956.77	885.08	793.63	90.791	514.72	778.15	2305.9	10.301	2107.2	1877.9
619	1079.9	152.1	3346.7	741.44	793.39	647.18	87.724	263.98	1038.4	2263.2	14.62	1055.7	1576.3
868.14	1144.1	114.71	1130.9	951.12	912.59	858.73	109.11	350.96	1300	2163.4	9.9753	1448.3	1706
790.57	832.8	108.84	2334.9	925.95	816.79	551.35	62.002	591.29	1027.8	2363.7	12.571	1439.9	2008.1
565.46	655.43	114.47	2673.5	968.87	700.73	509.89	79.145	328.71	1595.9	1561	11.787	1758.1	1924.8
178.04	98.827	2056.8	1674.2	721.48	822.29	163.83	31.984	141.16	292.12	1470.1	18.592	710.53	326.84
146.81	138.89	2932	1195.3	464.76	721.66	124.83	48.325	150.8	151.26	1638.5	17.434	592.17	262.48
134.07	118.73	1995	1170.3	844.94	851.87	142.27	58.958	110.16	351.64	1476.6	17.276	625.32	235.59
162.01	181.63	1199.4	1433.9	543.01	769.05	96.989	52.083	144.74	365.32	1649	20.569	613.03	224.92
165.8	127.44	3499.1	1362.6	518.81	987.33	118.35	34.273	182.18	397.31	1472.8	11.662	359.77	243.79
119.27	112.01	2510.9	1376.9	705.55	870.86	112.88	39.972	51.912	316.51	843.67	18.314	559.84	205.44
191.57	132.7	2348	1508.6	450.4	874.83	120.51	50.497	140.96	265.96	1556.8	10.429	645.3	190.62
220.51	172.05	1115.1	987.03	704.74	436.46	91.641	43.245	91.022	397.14	1451.1	21.211	770.78	245.62
95.364	190.8	1848.5	687.74	538.72	731.28	134.95	68.427	27.329	347	802.21	20.95	617.13	245.86
122.77	191.8	2416.3	992.39	641.99	678.14	71.458	47.155	126.37	312.9	1531.7	24.093	408.08	242.53
150.94	101.61	1531.6	2022	822.66	887.21	97.096	47.757	89.825	509.16	1638.8	10.701	556.52	187.95
158.09	115.99	1564.9	1229.3	628.87	810.56	103.38	49.84	121.97	404.26	1430.6	17.593	850.08	182.84
185	165.4	2190.2	1349.3	719.13	756.57	163.45	60.053	48.586	364.41	1229	14.96	523.9	198.91
170.74	125.28	3117.6	32.151	718.42	752.96	173.66	34.561	52.163	313.7	1330	18.292	412.55	229.16
144.57	126.79	2209.1	708.62	746.98	958.9	75.486	44.738	142.78	290	1721.6	13.614	598.69	230.28
127.79	147.49	2483.6	1162.4	732.01	605.49	126.55	48.045	53.307	281.25	1259.8	23.671	474.34	260.15
203.19	146.01	1619	1766.1	868.53	606.62	125.48	49.724	94.866	291.83	1429	20.327	598.04	204.32
126.88	158.06	1573.7	1411.5	557.63	671.07	120.27	61.31	103.89	329.54	1629.7	17.744	407.23	223.13
132.63	153.89	2093.1	1596.5	456.92	793.67	149.99	58.453	120.35	402.42	1521.4	17.096	447.85	236.55
122.35	157.8	1721.5	1988.4	687.6	783.08	128.87	56.596	114.42	357.88	1530.3	12.918	325.88	292.07
156.36	124.47	2489.7	1056.5	899.96	703.01	128.56	51.563	77.455	384.62	1228.4	23.011	681.25	193.1
143.23	159.05	2085.1	1367.2	717.04	496.18	104.87	63.453	69.224	294.91	958.91	11.138	491.4	231.04
156.54	184.82	1276.7	1478.2	472.75	904.58	104.7	59.693	143.86	392.68	1855.5	17.388	594.02	208.91
155	207.35	1639.4	856.23	815.39	952.74	107.11	52.501	74.869	343.35	1393	27.455	510.19	215.7
205.2	178.11	1640.4	1800.8	792.92	596.28	148.21	61.031	74.628	219.68	1401.2	16.301	777.58	276.52
168.6	146.57	603.8	1674.8	612.71	923.72	152.59	38.007	90.662	297.81	1374.3	13.731	524.95	323.15
189.89	175.84	2620.2	1513.4	690.75	825.42	125.4	53.228	122.54	397.2	1570	19.681	644.32	226.01
152.61	154.98	438.81	1915.4	699.2	968.74	88.243	56.637	274.95	914.84	2484.2	22.134	1155.4	328.44
165.12	142.34	1122.5	2219.5	426.7	576.35	102.96	42.101	165.22	1123.1	1639.4	22.392	1440.7	379.39
169.62	167.31	966	2246	268.37	994.43	129.32	47.135	395.51	1568.5	2673.8	27.649	1331.2	338.44
451.72	527.43	2392.6	508.55	746.48	255.29	549.92	145.27	114.06	441.98	1272	7.4533	955.09	1182.1
731.86	541.28	2168	2118.9	932.32	959.63	563.19	97.965	286.85	1411.8	1886.2	3.2294	749.99	981.3
893.92	681.29	1945.4	3418.3	920.67	993.31	531.48	100.06	337.98	1664.7	1978.8	2.6877	706.87	1045.6
767.83	695.31	1623.9	1784.8	721.54	822.54	441.36	110.09	256.72	857.87	1608.4	3.2761	845.23	878.02
168.78	168.31	2690.5	2354.4	291.16	919.09	123.37	47.818	257.69	1079	2124.4	19.731	2235	522.36
219.91	116.05	3271.8	1779.9	280.08	703.94	127.43	27.989	106.1	1106.5	1958.6	10.839	1580.1	394.88
173.29	207.49	2260.8	2662.7	299.78	853.39	91.588	40.153	113.38	730.96	1502.4	16.312	2566.8	518.76
191.08	154.16	1414.5	1277	323.95	614.62	183.6	44.511	148.16	1115.9	1946.2	18.739	2064.3	593.4
201.06	149.6	2315.1	2588	389.99	710.19	78.444	30.665	171.41	690.46	1835	13.778	1338.2	406.99
214.62	154.84	2941.9	2338.6	180.84	671.31	134.35	30.822	96.536	778.57	1754.9	10.981	1620.6	411.68
135.75	119.3	2992.3	1431.1	320.79	617.23	103.91	47.139	266.22	1091	1835.5	16.604	1271	441.78
192.12	148.38	3998.1	1713	356.51	730.72	89.361	31.566	197.81	885.92	1532.4	10.082	1453.3	592.5
191.12	140.15	3091.3	1333.2	343.65	877.42	141.15	45.087	167.07	929.51	1199.2	9.3403	1276.2	389.31
234.09	120.86	3443.1	1781.6	316.88	994.39	124.49	31.739	212.2	906.1	2033.1	11.641	2245.4	466.44
180.28	138.43	3023.2	1957.2	372.64	694.83	150.32	38.98	184.18	1312.9	1858.1	19.191	1286.5	447.58
155.27	132.38	2699	1358.9	253.01	921.96	97.855	35.434	101.79	1418.7	1438.3	12.031	1635	329.01
167.04	98.185	2390.9	1359.4	294.34	929.2	156.41	30.269	148.13	1328.6	1259.6	12.647	2132	534.68
197.88	177.63	3098.6	2824.7	475.87	960.93	182	62.89	139.7	1260.6	1638.1	11.848	1542.3	439.81
162.49	138.79	3744.2	2315	258.03	841.92	126.55	34.259	114.44	767.94	1531.6	11.35	1366.3	437.17
187.66	160.63	2519.5	1905.4	384.42	835.22	93.902	38.66	124.34	905.28	1307.2	12.279	1947.4	417.37
181.14	134.37	2759.9	2524.1	243.29	917.81	198.45	32.585	103.91	1290.4	2404.7	15.089	1064.7	431.14
102.63	72.365	2233.4	1875.9	365.24	906.23	104.39	25.458	203.58	1357.7	1500.6	19.138	1346.6	495.7
156.41	165.71	3194.2	2363	275.09	834.13	120.1	55.91	178.61	1258.1	1688.8	12.902	1694.1	428.81
177.71	118.61	3134.5	1631.5	228.03	536.71	183.57	37.593	112.72	612.43	2437	14.823	2018.5	617.43
193.03	165.67	2843.7	2420.3	241.93	637.45	139.15	42.182	152.2	1058.7	1691.5	11.608	1524	501.55
196.93	94.598	3027.9	1100.5	366.93	561.46	136.35	31.414	227.67	1261	2802.9	21.886	998.91	321.27
206.72	157.32	2735.2	1755.7	390.03	762.14	118.71	46.451	188.22	580.68	1322.4	12.047	1449.9	375.47
187.22	183.5	2935.8	780.15	227	942.01	178.54	51.166	162.15	1246.6	1463.4	12.952	1719.9	431.9
178.3	125.08	3274.7	1865	267.26	865.91	131.45	45.315	224.29	764.64	1599.4	13.918	1913.7	372.39
166.66	119.34	3027.1	1147	309.3	843.58	161.6	37.074	134.74	1166.1	1646.7	12.893	1996.6	550.57
171.14	149.08	2603.1	1854.4	165.59	994.44	214.7	39.284	114.56	1155.7	1746.2	13.905	929.79	318.55
193.83	193.26	2993.8	1321.5	392.66	892.97	129.89	35.17	63.661	681.28	1232.1	13.076	850.74	341.4
158.01	103.88	2572.8	1276.2	260.88	832.22	139.78	37.226	151.32	744.88	2071.2	16.101	1982.7	405.5
172.42	160.75	3050.3	2191.9	240.94	757.74	106.19	34.542	105.66	901.24	1685.3	19.708	2100.9	390.81
263.11	166.51	1557.3	2549.3	264.89	769.05	162.16	33.645	166.68	1035.7	2228	11.351	1286.9	440.25
179.09	115.45	1657.5	1302.1	286.66	915.43	130.54	28.673	146.79	823.62	1418.9	13.14	2263.2	511.72
178.74	169.42	3055.3	2214.9	251.52	924.62	135.26	40.632	173.76	799.75	1610.6	11.832	1778.4	548.1
153.3	171.26	2172.9	2054.3	303.24	811.3	68.698	29.796	130.99	1006.4	1573.7	15.591	1558.7	454.24
178.57	169.4	2062.8	1265.5	196.62	651.2	100.28	41.9	124.34	907.61	1578.9	12.695	2106.9	404.75
153.72	179.01	2723.4	1702.8	186.61	486.64	85.521	35.458	204.44	1226.9	1640.7	19.069	1360.5	460.09
156.19	91.329	3019	1914.7	267.81	899.21	133.73	42.668	138.6	1156.6	1774.7	11.761	1938.5	297.63
229.49	144.74	3418	2104.4	380.56	614.42	93.223	30.929	112.77	958.87	1746.9	16.618	2167.2	397.3
178.7	154.85	2309.8	1851.6	274.08	884.62	129.16	36.758	212.57	943.69	1345	14.715	1628.8	478.33
96.709	108.59	1033.9	1916.2	248.39	693.12	85.927	47.849	177.58	1016	1245.8	16.396	2016	450.67
162.05	150.3	2684.8	959.05	296.94	575.45	148.79	40.249	65.506	731.73	2202.9	16.509	1911.3	563.19
222.42	193.67	2675.7	1432.3	222.21	859.44	157.04	33.958	165.94	1036.1	958.8	7.5691	1098.4	480.85
158.43	185.14	1903.7	1893.2	293.15	776.83	102.89	43.926	126.22	908.19	1924.7	17.588	1473.7	407.33
170.24	172.96	3503.3	1669.2	271.38	834.73	108.1	31.386	168.01	1155.2	1942.4	13.697	1417.2	587.66
145.13	121.94	3793.3	1924.1	168.8	726.65	179.88	47.271	154.37	986.22	935.88	8.0182	1270.1	410.94
162.36	118.84	2076.5	1565.9	339.11	899.67	211.31	44.101	163.2	1052.8	1315.1	12.311	1636.2	558.11
138.44	128.12	3431.2	1991.5	277.53	576.85	79.026	31.514	169.66	672.24	1684	17.307	1858.8	562.36
155.18	141.96	2274	1239	277.82	652.81	103.59	34.076	179.21	599.13	1936.5	15.54	1145.7	463.06
136.54	171.93	3163.7	1465.2	358.26	803.56	107	42.117	91.676	1246.9	1321.9	13.825	1677.9	505.02
153.24	123.93	3009.1	2565.5	251.31	713.97	79.036	27.905	161.14	683.49	1948.9	14.088	1444.7	435.15
212.51	65.807	1612.9	1742.5	389.81	445.12	111.69	29.359	171.14	1164.1	1819.2	12.617	2274.6	435.67
171.16	149.35	2393	2389.2	277.66	984.08	100.17	26.601	186.76	968.6	2240.4	15.605	1270.1	492.05
150.51	148.34	2284.5	2397.8	279.08	925.5	129.56	36.86	204.19	1019.7	1249	10.789	1331.2	637.74
212.22	155.71	2758.8	1366.5	270.36	909.25	144.99	32.513	135.16	786.75	1826.8	13.612	1791.1	470.01
130.98	157.54	1969.5	1708.1	328.5	889.35	171.4	39.764	44.692	965.29	1248.7	13.372	1734	610.51
193.48	94.018	3250.8	1474.1	333.5	635.9	209.04	44.317	158.24	674.38	1643	9.0603	1608.4	542.46
159.8	129.81	2108.5	2288.4	272.58	703.14	194.61	38.098	130.04	1131.4	886.35	10.661	1351.7	563.4
168.47	144.83	2576.5	1604.8	303.22	757.15	122.04	39.377	166.38	1271.4	1719.8	18.696	2079.2	470.98
170.8	134.91	2933.5	1851.4	193.78	842.66	104.94	27.497	140.1	1051	1721.5	17.862	1950.1	381.24
195.25	180.09	3107.1	1706.9	315.47	907.83	122.73	46.188	186.77	1264.6	1391.9	15.067	1632.4	346.45
231.1	148.96	2577.4	2047.8	262.74	925	184.41	40.788	79.117	1439.7	2191.1	13.104	2688.6	418.14
228.82	136.38	3419.7	1396.6	216.61	916.19	136.86	27.646	188.53	1145.3	1441	10.579	2302.5	537.46
197.13	135.22	2579.4	1498.2	253.13	772.85	151.12	36.862	197.03	1315.7	1729.7	13.697	1864.3	476.23
192.02	154.28	2503.3	1625.2	343.28	756.96	128.31	48.564	181.38	701.6	1458.7	12.803	1759	438.15
211.72	99.142	889.06	1573.2	343.72	633.94	174.25	29.122	110.94	1011.4	1664.9	13.939	1827.7	471.73
173.36	129.4	2494.1	1788.3	465.47	953.14	113.68	30.251	106.24	1363	1531.5	16.384	1302.3	373.65
221.78	187	2858.8	2471	187.53	542.28	93.502	31.683	213.04	827.04	1826.5	15.891	1565.5	416.99
139.15	170.91	3481.6	1884	306.03	805.51	83.174	32.075	115.08	1091.6	1696.7	13.648	999.21	464.15
180.29	118.19	1345.9	1902.2	257.93	983.86	148.28	28.751	185.52	856.35	1589.1	14.557	1402.7	408.59
171.21	219.28	2861.2	2227.7	369.48	823.85	112.86	47.248	137.49	1091	1597.5	15.31	1482.5	495.96
170.18	141.99	2334.3	1598.5	303.84	783.71	137.57	29.818	101.56	1146.7	1337.4	14.54	1845.6	560.09
139.92	122.69	2459	323.42	295.33	738.42	130.47	33.88	107.24	1014.9	1805.1	16.686	1235.5	415.51
166.35	115.34	2371.4	2631	364.78	779.77	151	43.226	110.58	923.81	1613.6	12.169	1731.8	448.02
166.41	160.4	2586.4	2060.6	270.43	829.68	101.56	39.566	149.1	1109.1	1255.7	11.079	1586.6	417.8
166.83	143.27	1656.2	2015.2	241.54	682.13	132.77	33.498	104.31	1256.3	1235.6	10.427	1120.7	423.11
205.29	162.33	1721.3	2701.4	357.32	650.4	152.31	39.279	130.17	928.28	1135.8	11.801	1491	526.27
149.68	112.44	2765.7	1604.9	357.48	909.12	200.9	27.787	150.14	998.02	1409.8	16.131	730.97	506.9
181.53	173.82	2224.4	2117.6	206.26	790.01	87.785	32.105	175.46	993.9	2717.3	17.787	1557.3	402.13
178.2	137.57	3398	2707.4	288.06	905.74	121.07	39.307	107.01	982.18	2023.6	14.834	2057.7	374.98
189.8	206.52	3066.5	2212.8	286.16	588.48	126.73	50.823	113.81	1339.7	1726.3	13.154	1053.7	376.75
154	77.21	2683.7	1863.2	378.79	805.57	148.16	38.804	109.16	918.43	1972.4	15.334	1108.2	219.31
135.86	156.75	2458.3	2172.1	189.2	956.99	125.64	44.82	151.1	1169.5	1845.3	16.761	1185.5	317.5
164.87	86.792	2248	3017.9	280.26	838.04	141.93	37.763	143.83	976.36	1315.8	13.283	2550.6	365.25
195.41	131.5	3251.6	2617.9	258.67	770.19	150.02	39.179	163.25	668.59	1412.9	11.138	2551.9	587.76
200.82	140.03	3230.4	2085.3	290.73	829.74	102	30.123	186.25	1187.3	1966.1	14.585	2511	549.98
151.63	69.541	1788.2	1589.7	337.21	398.16	136.88	40.345	178.73	1167.8	1955.4	12.164	1138.5	383.93
204.11	117.56	2923.2	2102.2	381.89	669.79	85.672	28.685	120.61	911.66	1604.2	10.201	2016.1	500.56
173.47	225.84	3013.5	1508.3	287.67	796.29	132.77	37.876	178.9	1095.4	1672.4	19.643	1527.4	644.86
192.37	158.74	4101.6	1511.3	296.38	843.45	149.14	26.407	155.32	871.96	2222	18.688	1369.5	597.43
806.64	919.13	2254	196.52	993.92	273.49	434.65	85.198	433.78	2002.4	2089.5	5.97	1030.4	1817.9
639.73	1122	3322	42.599	931.43	463.46	603.35	133.22	508.07	1835.8	2787.7	9.3663	1606.9	1526.4
498.19	514.43	790.33	1747.4	961.12	218.07	237.01	80.818	223.83	1383.6	2310.9	8.3523	1165.6	1827.4
403.63	410.88	1019.7	588.1	675.26	143.37	251	57.507	223.93	1351.6	2742.1	12.577	761.04	1713.1
130.69	45.112	1518.2	270.4	861.73	588.64	121.41	9.2062	276.3	362.66	1790	30.493	1405.4	1442.8
99.125	84.766	1323.5	222.93	934.44	951.57	125.85	15.345	273.63	206.73	1084.1	23.415	1158.5	1769.4
161.46	161.69	2405.7	138.29	877.44	989.05	63.384	8.8734	276.65	167.73	2001	21.891	1132.3	2083.5
110.32	100.05	1164.2	230.76	889.5	966.28	91.25	9.0941	312.99	340.12	1686.7	46.12	2101.6	2799.5
113.65	131.57	683.34	178.32	985.68	748.66	78.327	13.424	34.528	271.96	1233.8	19.811	2421	1623.7
104.5	108.82	1950.4	240.02	676.91	958.16	93.804	14.278	222.06	209.86	2088.8	25.315	1919.3	2410.6
1010.2	823.83	282.47	1884.7	889.15	994.19	542.07	202.8	50.814	1044.2	403.55	0.53222	1864.5	576.86
1053.7	995.35	461.16	3410.3	950.53	906.23	341.25	283.35	40.414	652.21	377.62	0.45909	1879.5	488.98
929.99	680.17	169.76	2148.7	969.11	920.32	450.43	166.66	48.544	1565.8	397.07	0.57128	1969.8	524.65
806.04	964.6	261.04	2804.7	734.95	903.1	346.71	237.28	34.807	2170.4	447.62	0.72217	1426.3	323.15
848.4	841.16	279.51	1872.7	982.43	537.26	490.62	225.19	26.341	1332.5	399.74	0.5964	1829.3	596.25
